# Supplementary material for: Evaluation of SARS-CoV-2 interferon gamma release assay in BNT162b2 vaccinated healthcare workers
Source: PLoS One. 2024 May 10;19(5):e0303244. doi: 10.1371/journal.pone.0303244 (PMC11086832; doi:10.1371/journal.pone.0303244)
Supplement: S1 File — The S1 File shows the characterisation of the study population based on analytical parameters such as hemogram, as well as hepatic and renal biomarkers. (XLSX) [file pone.0303244.s001.xlsx]

## Sheet: Folha1
RBC	Hemoglobin	Globular Volume	MCV	MCH	MCHC	RDWCV	RDWSD	Leucocytes	Neutrophils	% Neutrophils	Eosinophils	% Eosinophils	Basophils	% Basophils	Lymphocytes	% Lymphocytes	Monocytes	% Monocytes	Immature granulocytes	% Immature granulocytes	Platelet count	Platelet volume	MPV	PDW	P-LCR	AST	ALT	Urea	Creatinine
4.47	14	42.1	94.2	31.3	33.3	12.4	42.5	4.93	2.24	45.4361	0.26	5.27383	0.06	1.21704	1.97	39.9594	0.39	7.91075	0.01	0.20284	242	0.26	10.8	12.3	30.2	33	23	31	0.76
4.74	14.1	42.4	89.5	29.7	33.3	12.5	40.5	6.42	4.06	63.2399	0.09	1.40187	0.02	0.311526	1.8	28.0374	0.44	6.85358	0.01	0.155763	330	0.31	9.3	10.4	18.8	23	13	38	0.52
4.68	13.9	42.6	91	29.7	32.6	12.5	41.7	8.8	4.44	50.4545	0.67	7.61364	0.03	0.340909	3.17	36.0227	0.48	5.45455	0.02	0.227273	274	0.26	9.4	10.5	19.8	18	18	37	0.82
4.27	13	39.3	92	30.4	33.1	12.8	42.8	5.83	3.12	53.5163	0.2	3.43053	0.02	0.343053	2.02	34.6484	0.46	7.89022	0.02	0.343053	189	0.23	12	14.3	40.8	26	26	46	0.69
4.76	13.5	41.4	87	28.4	32.6	12.7	40.6	5.8	2.69	46.3793	0.06	1.03448	0.01	0.172414	2.57	44.3103	0.47	8.10345	0	0	248	0.22	8.7	9.5	14.5	17	18	51	0.77
4.69	14.2	43.4	92.5	30.3	32.7	13.7	46.4	13.19	11.1	84.1547	0	0	0.01	0.075815	1.75	13.2676	0.28	2.12282	0.03	0.227445	364	0.3	8.4	9.1	11.8	18	12	33	0.6
4.42	13	40.8	92.3	29.4	31.9	12.9	43.6	3.97	1.95	49.1184	0.13	3.27456	0.01	0.251889	1.62	40.806	0.26	6.54912	0	0	185	0.19	10.2	12	25.8	19	13	36	0.65
4.53	14.6	43.9	96.9	32.2	33.3	12.5	44.6	6.69	3.84	57.3991	0.24	3.58744	0.02	0.298954	2.08	31.0912	0.5	7.47384	0.01	0.149477	265	0.26	10	11.6	24.4	18	15	29	0.78
4.69	15.2	43.3	92.3	32.4	35.1	11.8	39.9	8.04	3.64	45.2736	0.07	0.870647	0.03	0.373134	3.74	46.5174	0.55	6.8408	0.01	0.124378	282	0.3	10.8	12.8	32.2	18	15	24	0.69
4.71	14.8	43.7	92.8	31.4	33.9	12.8	43.9	7.62	4.91	64.4357	0.16	2.09974	0.03	0.393701	1.89	24.8031	0.61	8.00525	0.02	0.262467	297	0.31	10.4	12.6	28.2	16	15	0.78	139
4.09	12.9	41.8	102.2	31.5	30.9	12.2	45.9	5.35	2.86	53.4579	0.19	3.5514	0.04	0.747664	1.96	36.6355	0.29	5.42056	0.01	0.186916	274	0.27	9.7	11.2	22.4	19	14	34	0.72
4.39	12.5	36.8	83.8	28.5	34	14.2	43.7	4.82	2.22	46.0581	0.28	5.80913	0.03	0.622407	1.91	39.6266	0.38	7.88382	0	0	199	0.22	11.3	13.9	35.2	14	9	35	0.55
4.55	14.4	41.7	91.6	31.6	34.5	12.7	42.7	4.49	2.21	49.2205	0.23	5.12249	0.04	0.890869	1.61	35.8575	0.4	8.90869	0	0	230	0.25	10.9	13	32.1	14	9	27	0.53
4.42	13.5	41.1	93	30.5	32.8	11.8	39.9	4.67	2.87	61.4561	0.07	1.49893	0.02	0.428266	1.46	31.2634	0.25	5.35332	0	0	304	0.31	10.1	11.7	25.3	20	30	47	0.56
4.38	13.4	39.3	89.7	30.6	34.1	12.6	41.8	7.95	5.17	65.0314	0.44	5.53459	0.01	0.125786	1.65	20.7547	0.66	8.30189	0.02	0.251572	308	0.27	8.9	9.1	14.1	19	22	38	0.65
4.96	15.1	45.5	91.7	30.4	33.2	13.1	44.1	6.5	3.62	55.6923	0.2	3.07692	0.02	0.307692	2.33	35.8462	0.32	4.92308	0.01	0.153846	209	0.19	9.3	10.1	18.7	20	15	29	0.48
4.67	14.3	43	92.1	30.6	33.3	12.5	42.3	6.51	3.58	54.9923	0.13	1.99693	0.01	0.15361	2.29	35.1767	0.48	7.37327	0.01	0.15361	249	0.25	10.2	11.9	27.4	24	18	31	0.58
4.29	13.1	39.8	92.8	30.5	32.9	13.9	46.8	6.85	3.99	58.2482	0.2	2.91971	0.03	0.437956	2.1	30.6569	0.52	7.59124	0.01	0.145985	281	0.3	10.5	11.8	28.7	20	15	34	0.66
4.62	13.8	40.3	87.2	29.9	34.2	12.8	40.6	6.94	3.91	56.3401	0.04	0.576369	0.01	0.144092	2.45	35.3026	0.52	7.4928	0.01	0.144092	237	0.25	10.4	12.4	28.9	16	12	39	0.62
4.65	13.2	41.5	89.2	28.4	31.8	13.1	42.3	7.25	3.63	50.069	0.25	3.44828	0.02	0.275862	2.9	40	0.44	6.06897	0.01	0.137931	249	0.27	10.9	13.5	32.4	20	9	46	0.81
4.46	14.1	41.8	93.7	31.6	33.7	13	44.8	6.06	3.91	64.5215	0.22	3.63036	0.01	0.165017	1.69	27.8878	0.22	3.63036	0.01	0.165017	237	0.25	10.6	12.8	30.9	19	16	25	0.58
4.25	13.1	39.5	92.9	30.8	33.2	12.9	43.5	5.84	3.44	58.9041	0.19	3.25342	0.02	0.342466	1.74	29.7945	0.44	7.53425	0.01	0.171233	194	0.24	12.5	16.8	44.5	17	14	27	0.67
3.81	12.1	36.7	96.3	31.8	33	12.3	43.4	4.21	2.47	58.6698	0.11	2.61283	0.01	0.23753	1.34	31.829	0.28	6.65083	0	0	171	0.21	12.2	16.6	41.5	22	18	41	0.87
4.42	13.5	41.1	93	30.5	32.8	11.8	39.9	4.67	2.87	61.4561	0.07	1.49893	0.02	0.428266	1.46	31.2634	0.25	5.35332	0	0	304	0.31	10.1	11.7	25.3	20	30	47	0.56
4.38	13.4	39.3	89.7	30.6	34.1	12.6	41.8	7.95	5.17	65.0314	0.44	5.53459	0.01	0.125786	1.65	20.7547	0.66	8.30189	0.02	0.251572	308	0.27	8.9	9.1	14.1	19	22	38	0.65
4.96	15.1	45.5	91.7	30.4	33.2	13.1	44.1	6.5	3.62	55.6923	0.2	3.07692	0.02	0.307692	2.33	35.8462	0.32	4.92308	0.01	0.153846	209	0.19	9.3	10.1	18.7	18	15	27	0.52
4.67	14.3	43	92.1	30.6	33.3	12.5	42.3	6.51	3.58	54.9923	0.13	1.99693	0.01	0.15361	2.29	35.1767	0.48	7.37327	0.01	0.15361	249	0.25	10.2	11.9	27.4	24	18	31	0.58
4.29	13.1	39.8	92.8	30.5	32.9	13.9	46.8	6.85	3.99	58.2482	0.2	2.91971	0.03	0.437956	2.1	30.6569	0.52	7.59124	0.01	0.145985	281	0.3	10.5	11.8	28.7	20	15	0.66	102
4.62	13.8	40.3	87.2	29.9	34.2	12.8	40.6	6.94	3.91	56.3401	0.04	0.576369	0.01	0.144092	2.45	35.3026	0.52	7.4928	0.01	0.144092	237	0.25	10.4	12.4	28.9	16	12	39	0.62
5.09	14.9	45.5	89.4	29.3	32.7	12.7	41.3	4.53	2.22	49.0066	0.13	2.86976	0.01	0.220751	1.75	38.6313	0.41	9.05077	0.01	0.220751	185	0.21	11.2	14.2	35.4	21	17	34	0.96
4.96	14.9	44.8	90.3	30	33.3	12.3	40.7	6.14	2.52	41.0423	0.29	4.72313	0.03	0.488599	2.96	48.2085	0.33	5.37459	0.01	0.162866	207	0.22	10.7	12.7	30.1	24	21	50	1.09
5.12	13.4	41.3	80.7	26.2	32.4	14.8	43.1	10.91	6.71	61.5032	0.15	1.37489	0.07	0.641613	3.26	29.8808	0.69	6.32447	0.03	0.274977	373	0.39	10.4	12.3	28.6	17	16	32	0.81
4.32	13.3	39.8	92.1	30.8	33.4	12.7	42.9	6.66	4.26	63.964	0.12	1.8018	0.02	0.3003	1.91	28.6787	0.33	4.95495	0.02	0.3003	222	0.25	11.3	14.4	35.5	25	11.3	36	0.53
4.28	13.7	40.3	94.2	32	34	12.4	42.3	4.9	2.77	56.5306	0.06	1.22449	0.02	0.408163	1.69	34.4898	0.36	7.34694	0	0	209	0.23	11	12.5	32.3	27	24	32	0.61
4.44	13.6	41.4	93.2	30.6	32.9	12.4	42.4	7.59	4.82	63.5046	0.18	2.37154	0.03	0.395257	2.26	29.776	0.27	3.55731	0.02	0.263505	294	0.31	10.6	12.5	29.2	22	16	39	0.65
4.32	13.1	39.6	91.7	30.3	33.1	12.4	41.7	4.94	2.75	55.668	0.09	1.82186	0.02	0.404858	1.65	33.4008	0.41	8.2996	0.02	0.404858	252	0.24	9.4	10.5	20	21	13	52	0.68
5.44	13.9	42.5	78.1	25.6	32.7	15.2	43.4	6.63	4.18	63.0468	0.07	1.05581	0.04	0.603318	1.96	29.5626	0.36	5.42986	0.01	0.15083	296	0.3	10.2	12.2	27.7	20	15	38	0.55
5.08	14.6	44.2	87	28.7	33	14.2	45.4	10.5	6.36	60.5714	0.12	1.14286	0.04	0.380952	3.29	31.3333	0.68	6.47619	0.01	0.0952381	336	0.36	10.8	13	31.9	20	15	26	0.74
4.52	13.1	39.3	86.9	29	33.3	12.8	41	5.18	2.64	50.9653	0.17	3.28185	0.02	0.3861	1.74	33.5907	0.6	11.583	0.01	0.19305	300	0.28	9.4	10.3	19.6	19	20	26	0.62
4.37	13.3	40	91.5	30.4	33.3	12.2	41.3	4.07	2.08	51.1057	0.09	2.2113	0.03	0.737101	1.58	38.8206	0.28	6.87961	0.01	0.2457	191	0.22	11.4	14.5	37.1	17	19	2.8	78
4.14	12.6	37.8	91.3	30.4	33.3	12	40.5	4.86	2.36	48.5597	0.16	3.29218	0.04	0.823045	1.86	38.2716	0.43	8.84774	0.01	0.205761	360	0.36	9.9	10.8	23.5	29	18	41	0.74
5.15	15.3	45.7	88.7	29.7	33.5	13.8	45.2	7.04	4.27	60.6534	0.35	4.97159	0.04	0.568182	2.03	28.8352	0.34	4.82955	0.01	0.142045	253	0.26	10.2	11.8	26.6	20	16	29	0.62
3.62	11.5	34.5	95.3	31.8	33.3	12.5	43.1	5.8	2.45	42.2414	0.14	2.41379	0.02	0.344828	2.82	48.6207	0.36	6.2069	0.01	0.172414	187	0.18	9.8	11.3	22.4	24	14	57	1.18
4.04	12.8	37.9	93.8	31.7	33.8	13.1	45	6.99	4.53	64.8069	0.09	1.28755	0.01	0.143062	1.73	24.7496	0.63	9.01288	0.01	0.143062	181	0.18	10.2	12.2	26.4	23	17	29	0.61
4.28	13.3	39.4	92.1	31.1	33.8	13	43	5.07	3.03	59.7633	0.07	1.38067	0.02	0.394477	1.55	30.572	0.39	7.69231	0.01	0.197239	172	0.2	11.8	14.5	39.9	28	31	34	0.68
4.05	12.1	35.7	88.1	29.9	33.9	12.2	38.8	3.71	1.54	41.5094	0.07	1.88679	0.03	0.808625	1.78	47.9784	0.28	7.54717	0.01	0.269542	232	0.28	11.9	15.1	41.1	15	20	27	0.58
4.56	13.9	41.2	90.4	30.5	33.7	12	39.8	8.11	5.2	64.1184	0.16	1.97287	0.01	0.123305	2.4	29.5931	0.33	4.06905	0.01	0.123305	319	0.34	10.6	12.9	30.6	18	12	49	0.6
4.6	13.4	40	87	29.1	33.5	12.6	40.4	10.29	6.18	60.0583	0.29	2.81827	0.03	0.291545	2.64	25.656	1.1	10.69	0.04	0.388727	336	0.33	9.8	11.3	23.3	20	18	41	0.73
4.59	13.4	40.3	87.8	29.2	33.3	13	42	8.26	5.01	60.6538	0.19	2.30024	0.07	0.847458	1.99	24.092	0.96	11.6223	0.04	0.484262	234	0.24	10.1	11.5	25.9	19	13	33	0.66
4.62	13.5	41.2	89.2	29.2	32.8	13.7	44.6	7.04	4.69	66.6193	0.08	1.13636	0.02	0.284091	1.91	27.1307	0.34	4.82955	0.01	0.142045	177	0.19	10.8	13.4	31.6	78	65	31	0.56
4.18	12.7	37.5	89.7	30.4	33.9	12.4	40.7	15.22	90.9	597.24	0.38	2.49671	0.05	0.328515	4.69	30.8147	0.97	6.37319	0.05	0.328515	327	0.33	10	12	25.2	17	12	35	0.78
4.65	13	39.4	84.7	28	33	13.3	41	7.93	3.86	48.6759	0.15	1.89155	0.02	0.252207	3.31	41.7402	0.56	7.06179	0.02	0.252207	276	0.3	10.8	13.6	31.2	20	15	39	0.74
4.65	13.8	41.6	89.5	29.7	33.2	12.2	39.6	5.83	2.7	46.3122	0.21	3.60206	0.04	0.686106	2.54	43.5678	0.34	5.8319	0	0	236	0.26	11.1	14.1	35.1	20	16	43	0.88
4.93	14.5	43.6	88.4	29.4	33.3	14.2	45.5	8.03	3.61	44.9564	0.09	1.1208	0.04	0.498132	3.85	47.9452	0.43	5.35492	0.02	0.249066	236	0.28	11.8	16.3	40.8	27	31	33	0.73
4.71	14.3	42.2	89.6	30.4	33.9	13	42.8	4.88	1.96	40.1639	0.18	3.68852	0.03	0.614754	2.43	49.7951	0.27	5.53279	0.01	0.204918	246	0.29	11.7	15	38.8	18	11	32	0.67
4.09	12.7	37	90.5	31.1	34.3	13.5	44.6	4.95	2.46	49.697	0.28	5.65657	0.08	1.61616	1.64	33.1313	0.49	9.89899	0	0	186	0.22	11.6	15.3	37.9	22	11	28	0.84
4.66	14.1	41.6	89.3	30.3	33.9	12.6	41.1	5.24	3.32	63.3588	0.1	1.9084	0.02	0.381679	1.5	28.626	0.28	5.34351	0.02	0.381679	189	0.22	11.4	14.3	36.9	22	15	30	0.76
4.37	12.9	38.8	88.8	29.5	33.2	12.8	41.2	6.33	2.83	44.7077	0.29	4.58136	0.04	0.631912	2.69	42.4961	0.47	7.42496	0.01	0.157978	308	0.31	10.1	11.6	25.4	21	12	36	0.91
3.94	12.2	36.5	92.6	31	33.4	12.9	44	5.17	3.33	64.4101	0.06	1.16054	0.04	0.773694	1.34	25.9188	0.38	7.3501	0.01	0.193424	206	0.21	10.1	10.8	26.1	23	22	33	0.58
4.34	13.9	41.9	96.5	32	33.2	13.2	47.6	5.61	2.05	36.5419	0.17	3.0303	0.03	0.534759	2.93	52.2282	0.41	7.30838	0.02	0.356506	196	0.23	11.9	14.9	40.8	19	16	29	0.74
4.19	12.9	39.4	94	30.8	32.7	12.9	44.3	6.38	3.48	54.5455	0.12	1.88088	0.03	0.470219	2.47	38.7147	0.26	4.07524	0.01	0.15674	221	0.25	11.1	13.7	34.7	16	10	31	0.83
4.38	13.6	39.8	90.9	31.1	34.2	12.3	41.1	5.85	2.91	49.7436	0.34	5.81197	0.07	1.19658	2.02	34.5299	0.5	8.54701	0.01	0.17094	224	0.27	12.2	14.5	42.2	28	26	43	0.63
4.44	14.4	41.8	91.1	32.4	34.4	11.9	41.2	6.22	3.22	51.7685	0.08	1.28617	0.03	0.482315	2.44	39.2283	0.41	6.59164	0.04	0.643087	327	0.31	9.5	10.3	20.8	23	17	38	0.64
4.64	13.1	39.7	85.6	28.2	33	13.2	41.5	5.17	2.65	51.2573	0.13	2.51451	0.08	1.54739	1.94	37.5242	0.36	6.96325	0.01	0.193424	279	0.33	11.9	15.7	41.6	21	15	32	0.61
5.35	14.8	44.3	82.8	27.7	33.4	13.3	39.9	8.19	5.72	69.8413	0.18	2.1978	0.05	0.610501	1.87	22.8327	0.36	4.3956	0.02	0.2442	309	0.29	9.3	10	18.9	19	16	43	0.59
4.52	13.1	39.3	86.9	29	33.3	12.8	41	5.18	2.64	50.9653	0.17	3.28185	0.02	0.3861	1.74	33.5907	0.6	11.583	0.01	0.19305	243	0.23	10.2	14.1	31.2	22	18	45	0.62
4.17	11.6	35.6	85.4	27.8	32.6	14.8	46.1	4.56	2.61	57.2368	0.07	1.53509	0.04	0.877193	1.49	32.6754	0.34	7.45614	0.01	0.219298	242	0.28	11.4	14.1	35.8	18	14	42	0.74
4.31	13.1	39.9	92.6	30.4	32.8	11.9	41.1	8.21	4.63	56.3946	0.11	1.33983	0.08	0.974421	2.81	34.2266	0.55	6.69915	0.03	0.365408	255	0.32	12.7	16.4	46.8	20	15	0.66	0.63
4.82	14	42.1	87.3	29	33.3	11.9	39.3	9.56	4.63	48.431	0.26	2.71967	0.06	0.627615	3.9	40.795	0.67	7.00837	0.05	0.523013	294	0.31	10.5	12.4	29.8	17	11	29	0.78
4.47	13.4	40.3	90.2	30	33.3	12.7	42.4	7.22	3.81	52.7701	0.5	6.92521	0.09	1.24654	2.28	31.5789	0.52	7.20222	0.02	0.277008	343	0.36	10.4	11.6	28.2	19	15	39	0.62
4.65	13.6	39.7	85.4	29.2	34.3	12.3	38.5	16	14.38	89.875	0.1	0.625	0.05	0.3125	0.9	5.625	0.53	3.3125	0.05	0.3125	324	0.32	10	11.2	24.5	20	17	41	0.67
4.5	13.2	39.3	87.3	29.3	33.6	12.8	40.7	6.15	3.68	59.8374	0.22	3.57724	0.02	0.325203	1.88	30.5691	0.33	5.36585	0.01	0.162602	183	0.21	11.7	14.1	38.6	24	18	36	0.85
4.42	13.2	39.3	88.9	29.9	33.6	12.6	40.9	5.64	3.19	56.5603	0.1	1.77305	0.07	1.24113	1.93	34.2199	0.33	5.85106	0.02	0.35461	195	0.24	12.5	16.3	44.7	20	21	41	0.83
4.48	14.1	42.4	94.6	31.5	33.3	11.7	40.2	3.34	3.29	98.503	0.34	10.1796	0.1	2.99401	2.25	67.3653	0.34	10.1796	0.01	0.299401	217	0.25	11.5	14.4	39.2	19	12	42	0.65
4.27	13.4	40.3	94.4	31.4	33.3	12.9	44.5	8.58	4.39	51.1655	0.14	1.6317	0.06	0.699301	3.5	40.7925	0.46	5.36131	0.03	0.34965	244	0.28	11.3	13.5	35.4	16	18	40	0.68
4.86	13.7	41.2	84.8	28.2	33.3	12.7	39.5	14.41	13.13	91.1173	0	0	0.04	0.277585	0.62	4.30257	0.58	4.02498	0.04	0.277585	257	0.27	10.7	12.7	30.9	20	16	39	0.63
4.62	13.7	41.3	89.4	29.7	33.2	13.7	44.8	4.35	2.35	54.023	0.05	1.14943	0.03	0.689655	1.64	37.7011	0.27	6.2069	0.01	0.229885	225	0.22	10	11.7	25.3	21	20	29	0.62
4.52	13.1	39.3	86.9	29	33.3	12.8	41	5.18	2.64	50.9653	0.17	3.28185	0.02	0.3861	1.74	33.5907	0.6	11.583	0.01	0.19305	300	0.28	9.4	10.3	19.6	19	17	36	0.62
4.37	12.9	38.8	88.8	29.5	33.2	12.8	41.2	6.33	2.83	44.7077	0.29	4.58136	0.04	0.631912	2.69	42.4961	0.47	7.42496	0.01	0.157978	308	0.23	11.5	13.2	29.8	21	12	36	0.91
5.04	15	42.4	84.1	29.8	35.4	13.2	39.6	6.73	3.88	57.6523	0.03	0.445765	0.03	0.445765	2.38	35.364	0.4	5.94354	0.02	0.297177	190	0.22	11.8	15	39.7	19	14	38	0.95
4.56	13.5	40.1	87.9	29.6	33.7	13.2	42.6	4.94	2.85	57.6923	0.17	3.4413	0.05	1.01215	1.51	30.5668	0.34	6.88259	0.02	0.404858	221	0.23	10.4	11.7	29	22	17	30	0.68
4.27	13.4	40.3	94.4	31.4	33.3	12.9	44.5	8.58	4.39	51.1655	0.14	1.6317	0.06	0.699301	3.5	40.7925	0.46	5.36131	0.03	0.34965	244	0.28	11.3	13.5	35.4	16	18	37	0.68
4.67	14.3	43	92.1	30.6	33.3	12.5	42.3	6.51	3.58	54.9923	0.13	1.99693	0.01	0.15361	2.29	35.1767	0.48	7.37327	0.01	0.15361	249	0.25	10.2	11.9	27.4	24	18	31	0.58
4.09	12.9	41.8	102.2	31.5	30.9	12.2	45.9	5.35	2.86	53.4579	0.19	3.5514	0.04	0.747664	1.96	36.6355	0.29	5.42056	0.01	0.186916	274	0.27	9.7	11.2	22.4	19	14	34	0.72
