# Supplementary material for: Evaluation of SARS-CoV-2 interferon gamma release assay in BNT162b2 vaccinated healthcare workers
Source: PLoS One. 2024 May 10;19(5):e0303244. doi: 10.1371/journal.pone.0303244 (PMC11086832; doi:10.1371/journal.pone.0303244)
Supplement: S2 File — The S2 File shows the anti-S1 IgG levels assessed at the first and sixth month after the administration of the 2nd dose of the COVID-19 vaccine. (XLSX) [file pone.0303244.s002.xlsx]

## Sheet: Folha1
IgG (AU/mL)_1 month after 2nd dose	IgG (AU/mL)_6 months after 2nd dose
6348.2	340.7
4688.1	343.3
11317.4	371
5314.3	391.1
3429.8	409.9
3306.8	428
4452.1	438.3
5611.7	496
10842.9	502.6
8613.5	557
6878.5	595.7
14477.1	598.3
11152.6	652.8
11122.7	656.3
12784.1	710.9
2113.3	734.3
5589.7	736.1
10334.2	772.8
19687.9	813
5036.8	819.2
6879.8	820.1
9694.6	896
14254.7	937.2
7235.2	951.2
7806.2	959.7
17683	962.5
17004.2	983
19852.2	983.9
9996.8	984.3
9996.8	984.3
13955	990.2
7004.5	999.5
10211.5	1053.1
4799.6	1058.9
13874.4	1064
21051.9	1093.8
16943.3	1102.8
7904.1	1113
10835.9	1126
8026.4	1151.3
10361.7	1162.4
13171	1175.8
8092	1176.5
6753.2	1187
6635.5	1201.4
10110.9	1225.5
13514.6	1238.4
10786.4	1240.9
6893.3	1278.2
10321.7	1293.3
9806.7	1312.9
10801.5	1328.5
13079.4	1427.5
7871.5	1434
20952.1	1436.9
7921.1	1441.2
7122.2	1445.9
17604.5	1448.7
19273.6	1468.4
7615.1	1477.3
14722.6	1522.4
10117.4	1543.5
32629.5	1596.1
13868.9	1623.6
12295.2	1624.8
31274.1	1625.4
19872.4	1640.2
9377.1	1640.6
10249.8	1654.9
24857.4	1673.3
40000	1687.1
11203.6	1693.5
23679.7	1697.7
16603.5	1705
18250.8	1725.2
9661.2	1729.3
19866.6	1737.3
12854.7	1781.9
8032.7	1783.1
18129	1812
17540.1	1830.6
27195.5	1843
17187.7	1846
12670	1872.3
19565.7	1926.3
10860.7	1927.3
16317.9	1953.4
21654.9	1971.9
27472.7	1996.7
14668.5	2012.6
14060	2099.1
14896.9	2108.7
19979	2112
20553.1	2158.6
19081.7	2173.3
21201.5	2218.9
10247.1	2220.9
12636.4	2277
30458.5	2325.7
22490.4	2343.7
29105.5	2348.4
33434.1	2396.4
29580.7	2518.5
10277.2	2566.2
40000	2593.8
16765.3	2780
23322.4	2787.1
16127.7	2848.1
13819.2	2852.4
9393.9	3010.5
24396.4	3010.6
25907	3023.8
15543.4	3025.9
24346.6	3048.7
21194	3156
27791.3	3168.1
16827.7	3256.8
19845.6	3414.1
20826.9	3525.3
23498.1	3673.9
25299.9	3832.6
31027.6	4442.5
45714.6	4501.9
