# Supplementary material for: Evaluation of SARS-CoV-2 interferon gamma release assay in BNT162b2 vaccinated healthcare workers
Source: PLoS One. 2024 May 10;19(5):e0303244. doi: 10.1371/journal.pone.0303244 (PMC11086832; doi:10.1371/journal.pone.0303244)
Supplement: S3 File — The S3 File shows the IgG and IGRA values determined 6 months after the inoculation of the 2nd dose of the COVID-19 vaccine. The correlation was performed among the 116 samples that were positive for IGRA determination. (XLSX) [file pone.0303244.s003.xlsx]

## Sheet: Folha1
IgG (AU/mL)	IGRA (U/mL)
340.7	1902.99
391.1	208.05
409.9	2486.64
428	2483.78
438.3	2500
496	591
502.6	2500
557	785.64
595.7	2397.08
598.3	290
652.8	2482.84
710.9	200
734.3	2136.81
736.1	506.08
772.8	2365.71
813	2030
820.1	986.99
896	740.91
937.2	2459.22
951.2	2500
959.7	2500
962.5	243.66
983	2105.58
983.9	2174.03
984.3	1971.19
984.3	2500
990.2	2373.56
999.5	220.12
1053.1	838.79
1058.9	917.97
1064	194.52
1093.8	1280.01
1102.8	975.48
1113	438.23
1126	289.13
1151.3	455.5
1162.4	151.7
1175.8	1009.81
1176.5	489
1187	396.43
1201.4	714.97
1225.5	2184.44
1238.4	349.83
1240.9	511.77
1278.2	980.37
1293.3	1064.46
1312.9	1262.15
1328.5	2478.25
1427.5	1645
1434	846.44
1436.9	672.2
1441.2	457.65
1445.9	1058.83
1468.4	538.03
1477.3	1991.23
1543.5	550.43
1596.1	1849.65
1624.8	1695.67
1625.4	2483.6
1640.2	2496.17
1640.6	568.04
1654.9	1263.47
1673.3	2446.3
1687.1	433.9
1693.5	980.25
1697.7	959.68
1705	2421.79
1725.2	590.43
1729.3	1188.54
1737.3	2475.56
1781.9	2069.44
1783.1	2476.26
1812	2487.8
1830.6	882.54
1843	648.34
1846	2500
1872.3	2500
1926.3	1103.75
1927.3	2446.63
1953.4	2494.48
1971.9	2500
1996.7	1035.55
2012.6	2461.94
2099.1	200
2108.7	805.73
2112	2133.97
2158.6	2321.59
2173.3	679.23
2218.9	2500
2220.9	604.25
2277	1598.02
2325.7	709.86
2343.7	1273.27
2348.4	1234.43
2396.4	2478.25
2518.5	1575.04
2566.2	1023.87
2593.8	2181.73
2780	328.17
2787.1	2500
2848.1	1462.2
2852.4	2261.91
3010.5	1085.84
3010.6	2472.08
3023.8	2371.85
3025.9	815.02
3048.7	2482.23
3156	929.65
3168.1	1745.22
3256.8	2493.19
3414.1	705.68
3525.3	2303.61
3673.9	2310.47
3832.6	2438.46
4442.5	2346.68
4501.9	1125.6
