# Supplementary material for: Evaluation of SARS-CoV-2 interferon gamma release assay in BNT162b2 vaccinated healthcare workers
Source: PLoS One. 2024 May 10;19(5):e0303244. doi: 10.1371/journal.pone.0303244 (PMC11086832; doi:10.1371/journal.pone.0303244)
Supplement: S4 File — The S4 File shows the interleukin values measured in 18 healthcare workers, 6 months after the 2nd dose of the COVID-19 vaccine. The corresponding IgG and IGRA levels are also shown. (XLSX) [file pone.0303244.s004.xlsx]

## Sheet: Folha1
IL-10 (pg/mL)	IL-6 (pg/mL)	TNF-alfa (pg/mL)	IgG (AU/mL)	IGRA (U/mL)
24.54	750.011	132.12	819.2	77.26
38.7925	982.706	22.1057	656.3	150
26.1685	520.695	183.093	1162.4	151.7
36.7045	700.12	113.531	391.1	208.05
135.471	905.661	20.4085	496	591
13.212	869.803	376.295	896	740.91
202.44	739.687	409.615	557	785.64
22.3975	1089.17	315.26	3025.9	815.02
48.936	336.993	108.241	1058.9	917.97
12.0485	217.411	148.631	1293.3	1064.46
96.5895	1719.34	876.646	4501.9	1125.6
46.9415	1829.33	318.538	3168.1	1745.22
62.4145	1103.1	172.262	340.7	1902.99
20.8375	201.065	108.808	3525.3	2303.61
295.799	1806.07	203.709	3673.9	2310.47
156.544	691.966	59.768	3048.7	2482.23
20.5875	648.952	20.9685	3256.8	2493.19
15.0485	1372.22	26.8435	502.6	2500
