# Supplementary material for: Evaluation of SARS-CoV-2 interferon gamma release assay in BNT162b2 vaccinated healthcare workers
Source: PLoS One. 2024 May 10;19(5):e0303244. doi: 10.1371/journal.pone.0303244 (PMC11086832; doi:10.1371/journal.pone.0303244)
Supplement: S5 File — The S5 File shows the amount of COVID-19 cases both nationally and at our hospital between December 2020 and September 2022. Regarding hospital cases, they are reported as the total number of positive cases in each month. As for the country-wide cases, they are reported as the total number of positive cases per month and the average number of positive cases per month. The graph corresponding to the national data is presented using the average (Fig 4B). (XLSX) [file pone.0303244.s005.xlsx]

## Sheet: Folha1
Number COVID-19 cases	Dec 2020	Jan 2021	Feb 2021	Mar 2021	Apr 2021	May 2021	Jun 2021	Jul 2021	Aug 2021	Sep 2021	Oct 2021	Nov 2021	Dec 2021	Jan 2022	Feb 2022	Mar 2022	Apr 2022	May 2022	Jun 2022	Jul 2022	Aug 2022	Sep 2022
Portugal (Total)	2193474	4014750	3109696	1347317	764510	695734	803429	1451970	1402479	1041993	946168	1218358	2520642	11035125	15305113	365117	252967	622104	442180	200794	72638	51816
Portugal (Mean)	70757.2	129508	111061	43461.8	25483.7	22443	26781	46837.7	45241.3	35930.8	30521.5	40611.9	81311	367838	546611	73023.4	63241.8	155526	110545	40158.8	18159.5	17272
CHUSJ (Total)	174	184	10	1	4	2	4	29	25	11	5	36	78	603	306	118	145	563	184	56	25	21
