# Supplementary material for: Evaluation of SARS-CoV-2 interferon gamma release assay in BNT162b2 vaccinated healthcare workers
Source: PLoS One. 2024 May 10;19(5):e0303244. doi: 10.1371/journal.pone.0303244 (PMC11086832; doi:10.1371/journal.pone.0303244)
Supplement: S6 File — The S6 File shows the IGRA values measured 6 months after the 2nd dose of the COVID-19 vaccine and the corresponding demographic data such as gender and age. (XLSX) [file pone.0303244.s006.xlsx]

## Sheet: Folha1
Idade	Sexo	IGRA (U/mL)
48	F	1902.99
54	F	96.04
58	F	141.32
55	F	208.05
45	F	2486.64
60	F	2483.78
63	F	2500
60	F	591
44	F	2500
60	F	785.64
52	F	2397.08
48	F	290
30	F	2482.84
58	M	150
62	F	200
51	F	2136.81
54	F	506.08
61	F	2365.71
47	M	2030
52	F	77.26
49	F	986.99
43	F	740.91
62	F	2459.22
53	F	2500
52	F	2500
60	F	243.66
47	F	2105.58
31	F	2174.03
46	F	1971.19
51	F	2500
60	F	2373.56
43	M	220.12
55	F	838.79
29	F	917.97
56	F	194.52
57	F	1280.01
65	F	975.48
59	F	438.23
57	M	289.13
54	F	455.5
51	F	151.7
42	F	1009.81
49	F	489
58	F	396.43
30	M	714.97
54	F	2184.44
45	F	349.83
42	M	511.77
37	F	980.37
42	F	1064.46
59	F	1262.15
54	F	2478.25
42	F	1645
49	F	846.44
38	F	672.2
31	F	457.65
42	F	1058.83
53	F	456.55
46	F	538.03
40	M	1991.23
46	F	1807.87
58	F	550.43
31	F	1849.65
31	F	1875.17
32	F	1695.67
57	F	2483.6
39	F	2496.17
56	M	568.04
42	F	1263.47
52	F	2446.3
51	F	433.9
54	F	980.25
64	F	959.68
51	F	2421.79
56	F	590.43
53	F	1188.54
43	F	2475.56
57	F	2069.44
50	M	2476.26
33	M	2487.8
52	F	882.54
55	F	648.34
41	F	2500
41	F	2500
49	F	1103.75
28	F	2446.63
31	F	2494.48
23	F	2500
59	F	1035.55
35	F	2461.94
43	F	200
65	F	805.73
45	F	2133.97
34	F	2321.59
50	F	679.23
57	F	2500
57	F	604.25
55	F	1598.02
48	F	709.86
53	F	1273.27
38	M	1234.43
40	F	2478.25
39	F	1575.04
57	F	1023.87
30	F	2181.73
45	F	328.17
22	F	2500
43	F	1462.2
46	F	2261.91
59	F	1085.84
33	F	2472.08
38	F	2371.85
61	F	815.02
60	F	2482.23
30	F	929.65
29	F	1745.22
54	F	2493.19
39	F	705.68
56	F	2303.61
53	F	2310.47
63	F	2438.46
40	F	2346.68
62	F	1125.6
